# Supplementary material for: Real-World Outcomes of Ruxolitinib as Salvage Therapy in Steroid-Refractory Acute and Chronic Graft-Versus-Host Disease: A Multicenter Retrospective Observational Study from Turkey
Source: J Clin Med. 2026 Mar 9;15(5):2088. doi: 10.3390/jcm15052088 (PMC12986514; doi:10.3390/jcm15052088)
Supplement: Supplementary file 1 [file jcm-15-02088-s001.zip]

Archive with 1 entries (1 files):
- jcm-4158547-supplementary.pdf
